# Supplementary material for: Indocyanine Green (ICG) in Robotic Gastrectomy: A Retrospective Review of Lymphadenectomy Outcomes for Gastric Cancer
Source: Cancers (Basel). 2023 Oct 11;15(20):4949. doi: 10.3390/cancers15204949 (PMC10605643; doi:10.3390/cancers15204949)
Supplement: Supplementary file 1 [file cancers-15-04949-s001.zip]

Archive with 1 entries (1 files):
- cancers-2631036-supplementary.pdf
